# Supplementary material for: Ontogenetic variability in old and new collections of Dicranophyllum gallicum Grand’Eury from the late Palaeozoic of Europe
Source: PhytoKeys. 2017 Oct 12;(88):123–49. doi: 10.3897/phytokeys.88.14042 (PMC5711295; doi:10.3897/phytokeys.88.14042)
Supplement: Supplementary material 1 — List of samples holding the Dicranophyllum gallicum specimen considered in present analysis. [file phytokeys-88-123-s001.xlsx]

## Sheet: Blad1
Supplementary File 1. List of samples holding the Dicranophyllum gallicum specimen considered in present analysis. The samples are listed by collection, by sample number and by locality.
Collection	sample no.	locality
Autun, Muséum d'histoire naturelle Jacques de la Comble	9	Commentry (Allier, France)
	24	Mont-Pelé (Saône-et-Loire, France)
	2512 (25 from 2012)	Ronchamp (Haute-Saône, France)
	2513 (25 from 2013)	Mont-Pelé (Saône-et-Loire, France)
	26	Mont-Pelé (Saône-et-Loire, France)
	27	Mont-Pelé (Saône-et-Loire, France)
	28	Mont-Pelé (Saône-et-Loire, France)
	29	Mont-Pelé (Saône-et-Loire, France)
	30	Ronchamp (Haute-Saône, France)
	34	Ronchamp (Haute-Saône, France)
	75	Mont-Pelé (Saône-et-Loire, France)
	137	Mont-Pelé (Saône-et-Loire, France)
	138	Mont-Pelé (Saône-et-Loire, France)
	152	Mont-Pelé (Saône-et-Loire, France)
	157	Mont-Pelé (Saône-et-Loire, France)
	159	Mont-Pelé (Saône-et-Loire, France)
	160	Mont-Pelé (Saône-et-Loire, France)
	173	Mont-Pelé (Saône-et-Loire, France)
	174	Mont-Pelé (Saône-et-Loire, France)
	191	Mont-Pelé (Saône-et-Loire, France)
	192	Mont-Pelé (Saône-et-Loire, France)
	193	Mont-Pelé (Saône-et-Loire, France)
	196	Mont-Pelé (Saône-et-Loire, France)
	204	Mont-Pelé (Saône-et-Loire, France)
	218	Mont-Pelé (Saône-et-Loire, France)
	219	Mont-Pelé (Saône-et-Loire, France)
	220	Mont-Pelé (Saône-et-Loire, France)
	221	Mont-Pelé (Saône-et-Loire, France)
	223	Mont-Pelé (Saône-et-Loire, France)
	225	Mont-Pelé (Saône-et-Loire, France)
	240	Mont-Pelé (Saône-et-Loire, France)
	249	Mont-Pelé (Saône-et-Loire, France)
	254	Mont-Pelé (Saône-et-Loire, France)
	283	Mont-Pelé (Saône-et-Loire, France)
	284	Mont-Pelé (Saône-et-Loire, France)
	1362	Ronchamp (Haute-Saône, France)
	1496	Mont-Pelé (Saône-et-Loire, France)
	1529	Mont-Pelé (Saône-et-Loire, France)
Berlin, Naturkundemuseum	MB.Pb.2007/0377	Manebach (near Ilmenau, Thüringen, Germany)
	MB.Pb.2012/223	Zwickau (Sachsen, Germany)
	MB.Pb.2012/226	Oelsnitz (Sachsen, Germany)
	MB.Pb.2012/227	Oelsnitz (Sachsen, Germany)
	MB.Pb.2012/228	Zwickau (Sachsen, Germany)
	MB.Pb.2014/624	Manebach (near Ilmenau, Thüringen, Germany)
	MB.Pb.2014/629(c,d,i)	Manebach (near Ilmenau, Thüringen, Germany)
	MB.Pb.2014/632	Oberhof (Thüringerwald)
Leiden, Naturalis Biodiversity Center	50443	(Germany)
Munich, Paläontologisches Museum	24	Ronchamp (Haute-Saône, France)
Prague, National Museum	E 06942	Lubná (near Kladno, Středočeský kraj, Czech Republic)
	E 06944	Lubná (near Kladno, Středočeský kraj, Czech Republic)
	E 06945	Lubná (near Kladno, Středočeský kraj, Czech Republic)
	E 06946	Lubná (near Kladno, Středočeský kraj, Czech Republic)
	E 06947	Lubná (near Kladno, Středočeský kraj, Czech Republic)
	E 06948	Lubná (near Kladno, Středočeský kraj, Czech Republic)
	E 06950	Lubná (near Kladno, Středočeský kraj, Czech Republic)
	E 06951	Lubná (near Kladno, Středočeský kraj, Czech Republic)
	E 06952	Lubná (near Kladno, Středočeský kraj, Czech Republic)
	E 06953	Lubná (near Kladno, Středočeský kraj, Czech Republic)
Prague, Geological Survey	no number	Lubná (near Kladno, Středočeský kraj, Czech Republic)
	no number	Lubná (near Kladno, Středočeský kraj, Czech Republic)
	no number	Knovíz (near Kladno, Středočeský kraj, Czech Republic)
Schleusingen, Naturhistorisches Museum Bertholdsburg	J10	Kammerberg (near Manebach, Germany)
	J11/Am 1913	Kammerberg (near Manebach, Germany)
	J83	Kammerberg (near Manebach, Germany)
	Am 2885	Sperbersbach (near Gehlberg, Thüringen, Germany)
	Am 4287	Sperbersbach (near Gehlberg, Thüringen, Germany)
	Am 5253	Sperbersbach (near Gehlberg, Thüringen, Germany)
	Am 5418	Sperbersbach (near Gehlberg, Thüringen, Germany)
	Am 5419	Sperbersbach (near Gehlberg, Thüringen, Germany)
	Am 5420	Sperbersbach (near Gehlberg, Thüringen, Germany)
	Am 5423	Sperbersbach (near Gehlberg, Thüringen, Germany)
	Am 5591	Sperbersbach (near Gehlberg, Thüringen, Germany)
	Wp 7498	Sperbersbach (near Gehlberg, Thüringen, Germany)
	Wp 7499	Sperbersbach (near Gehlberg, Thüringen, Germany)
	Wp 7500	Sperbersbach (near Gehlberg, Thüringen, Germany)
	Wp 7502	Sperbersbach (near Gehlberg, Thüringen, Germany)
	Wp 7504	Sperbersbach (near Gehlberg, Thüringen, Germany)
	Wp 7505	Sperbersbach (near Gehlberg, Thüringen, Germany)
	Wp 7507	Sperbersbach (near Gehlberg, Thüringen, Germany)
	Wp 8045	Sperbersbach (near Gehlberg, Thüringen, Germany)
Utrecht University, Faculty of Geosciences	11235B	Lodève (Hérault, France)
	11237B	Lodève (Hérault, France)
