# Supplementary material for: Ontogenetic variability in old and new collections of Dicranophyllum gallicum Grand’Eury from the late Palaeozoic of Europe
Source: PhytoKeys. 2017 Oct 12;(88):123–49. doi: 10.3897/phytokeys.88.14042 (PMC5711295; doi:10.3897/phytokeys.88.14042)
Supplement: Supplementary material 2 — Measurements on Dicranophyllum gallicum stem. [file phytokeys-88-123-s002.xlsx]

## Sheet: Blad1
Supplementary File 2. Measurements on Dicranophyllum gallicum stem: stem width, leaf scar length and width, leaf cushion length and width and apical and basal leaf cushion length in mm and leaf scar density in number per cm2.
Fossil no.	Location	Stem width (mm)	Length leaf scar (mm)	Width of leaf scar (mm)	Total length leaf cushion (mm)	Length apical field of leaf cushion (mm)	Length basal field of leaf cushion (mm)	Width leaf cushions (mm)	Scar density (n/cm2)
50443	Germany	6.19	1.02	1.58	4.18	1.6	1.56	1.58	15.7
E 5961	Kladno	12.25	1.43	2.75	5.65	3.3	0.92	4.47	5.6
E 06947	Lubná	7.73	1.89	2.61	7.21	0.88	4.42	3.73	5.5
E 06946	Lubná	11.54	1.63	2.52	9.12	3.11	4.37	2.76	3.4
E 06946	Lubná	11.58	1.88	3.73	9.12	2.27	4.94	3.73	3.1
E 06946	Lubná	11.38	2.36	2.63	9.32	2.11	4.84	2.93	4.4
E 06950	Lubná	11.44	3.06	3.23	11.29	2.79	5.46	3.91	3
E 06951	Lubná	11.7	2.82	2.62	11.62	1.95	6.85	2.62	3.1
E 06950	Lubná	17.82	4.01	3.08	16.85	5.59	7.29	3.08	2.2
E 06944	Lubná	23.65	3.47	4.26	22.09	12.1	6.55	4.26	1.3
1529	Mont-Pelé	2.94	0.98	1.15	2.96	1.45	0.52	1.15	26.2
1529	Mont-Pelé	2.68	0.85	1.01	3.35	1.17	1.33	1.01	33.9
218	Mont-Pelé	7.37	0.99	1.38	3.77	2.18	0.57	1.38	17.5
174	Mont-Pelé	3.06	1.14	1.1	3.83	1.9	0.8	1.1	16
137	Mont-Pelé	7.23	0.93	2.12	4.19	2.54	0.73	2.12	18.2
283	Mont-Pelé	5.8	1.24	1.27	4.46	1.9	1.33	1.27	14.8
26	Mont-Pelé	7.92	1.05	1.53	4.49	1.95	1.5	1.53	14.1
137	Mont-Pelé	6.93	1.42	2.05	4.58	2.11	1.05	2.05	16.4
28	Mont-Pelé	8.67	1.27	2.3	4.62	2.4	0.96	2.3	9
192	Mont-Pelé	9.65	1.68	1.74	4.69	3	?	1.74	10.9
29	Mont-Pelé	5.05	1.24	1.36	4.82	2.81	0.77	1.36	16.9
225	Mont-Pelé	5.62	1.5	1.13	4.86	3.12	0.24	1.13	15.4
26	Mont-Pelé	8.83	1.66	1.42	5	2.21	1.13	1.42	9.9
75	Mont-Pelé	11.39	1.14	1.97	5.34	2.86	1.35	1.97	11.2
174	Mont-Pelé	6.49	1.55	1.58	5.35	2.14	1.65	1.58	4.9
283	Mont-Pelé	6.5	1.24	1.44	5.37	2.61	1.49	1.44	21.7
28	Mont-Pelé	10.46	1.1	2.19	5.45	3.17	1.18	2.19	10.2
26	Mont-Pelé	8.83	1.7	1.45	5.63	1.95	1.96	1.45	14.9
220	Mont-Pelé	5.26	0.91	1.23	5.76	3.33	1.52	1.23	14.5
29	Mont-Pelé	4.73	0.98	1.57	5.83	3.63	1.21	1.57	13.9
240	Mont-Pelé	7.36	1.02	1.36	5.85	3.43	1.42	1.36	13
221	Mont-Pelé	13.03	1.16	1.9	5.86	2.42	2.26	1.9	13.2
75	Mont-Pelé	8	2.08	1.8	5.93	2.19	1.66	1.8	7
28	Mont-Pelé	7.55	1.64	2.06	5.94	3.11	1.21	2.06	7.3
28	Mont-Pelé	7.79	1.04	2.18	6.02	2.92	2.07	2.18	14.4
225	Mont-Pelé	10.79	1.37	1.77	6.04	2.43	2.22	1.77	8
221	Mont-Pelé	8.09	0.88	1.68	6.05	4.01	1.15	1.68	9.8
1529	Mont-Pelé	6.38	1.19	1.94	6.09	3.29	1.62	1.94	10
219	Mont-Pelé	13.34	1.4	1.65	6.44	3.35	1.68	1.65	7.1
225	Mont-Pelé	9.42	1.44	1.64	6.66	3.24	1.98	1.64	9.6
2513	Mont-Pelé	9.73	1.04	1.36	6.78	4.56	1.22	1.36	8.2
283	Mont-Pelé	8.95	1.28	2.04	6.82	3.39	2.12	2.04	10.2
284	Mont-Pelé	7.73	1.6	1.51	6.83	3.96	1.34	1.51	10.2
2513	Mont-Pelé	10.16	1.38	1.69	6.95	3.53	2.02	1.69	7.9
138	Mont-Pelé	11.14	1.66	2.74	7	4.02	1.32	2.74	7.2
160	Mont-Pelé	11.31	1.43	1.76	7.01	4.37	1.25	1.76	8.1
192	Mont-Pelé	11.05	1.36	1.92	7.14	4.08	1.77	1.92	12.3
160	Mont-Pelé	8.11	1.5	3.02	7.17	3.23	2.45	3.02	8.2
249	Mont-Pelé	13.21	2.12	1.89	7.26	3.17	1.97	1.89	6.4
284	Mont-Pelé	7.44	1.47	1.96	7.32	3.81	2.05	1.96	8.4
225	Mont-Pelé	11.06	1.47	1.95	7.32	2.87	2.93	1.95	8.6
196	Mont-Pelé	12.05	1.53	1.56	7.48	2.96	2.97	1.56	6.3
221	Mont-Pelé	12.05	1.63	2.66	7.53	4.21	1.68	2.66	6.5
152	Mont-Pelé	14.66	1.87	2.51	7.55	3.84	1.87	2.51	8.8
152	Mont-Pelé	14.23	1.8	2.63	7.66	3.45	2.43	2.63	9.2
191	Mont-Pelé	11.14	1.63	2.29	7.75	4.08	2.06	2.29	8.1
221	Mont-Pelé	10.36	1.56	1.91	7.77	3.35	2.84	1.91	8.7
2513	Mont-Pelé	?	1.48	1.73	7.79	4.19	2.1	1.73	8.3
284	Mont-Pelé	6.04	1.81	1.57	7.85	4.17	1.87	1.57	12.8
1496	Mont-Pelé	17.76	1.23	1.98	7.86	4.05	2.6	1.98	8.9
2513	Mont-Pelé	?	1.35	1.55	7.92	3.47	3.12	1.55	7.7
152	Mont-Pelé	17.45	2.1	2.98	7.95	3.88	1.97	2.98	9.2
283	Mont-Pelé	7.97	1.36	1.61	8	4.66	2	1.61	11.3
138	Mont-Pelé	13.04	2.02	2.28	8.09	4.54	1.51	2.28	3.6
1496	Mont-Pelé	16.62	1.38	1.94	8.6	4.74	2.49	1.94	9.2
191	Mont-Pelé	12.18	1.72	2.21	8.7	4.74	2.23	2.21	5.3
2513	Mont-Pelé	16.15	1.67	1.95	8.78	4.14	2.97	1.95	5.9
2513	Mont-Pelé	16.25	2.48	2.23	9.35	4.69	2.2	2.23	4.7
223	Mont-Pelé	17.4	2	1.71	10.12	5.51	2.62	1.71	3.7
196	Mont-Pelé	12.55	1.98	3.35	10.51	5.06	3.45	3.35	5.3
223	Mont-Pelé	22.5	1.86	1.97	13.26	8.95	2.42	1.97	2.9
223	Mont-Pelé	16.1	2.69	2.71	13.81	6.84	4.34	2.71	3.3
MB.Pb. 2012/226	Oelsnitz	14	1	2.6	4	2	1	2.6	?
MB.Pb. 2012/226	Oelsnitz	14	1.66	2.66	5.78	2.96	1.16	2.96	11.3
MB.Pb. 2012/226	Oelsnitz	16	3	4	9	4	2	4	?
MB.Pb. 2012/226	Oelsnitz	15	2.99	3.92	9.04	3.64	2.41	3.92	5.3
MB.Pb. 2012/226	Oelsnitz	18	3	4	10	5	2	4	?
MB.Pb. 2012/226	Oelsnitz	17	2.27	3.45	12.81	6.88	3.67	4.15	3.7
24	Ronchamp	10	0.6	0.6	4	1	3	2	?
24	Ronchamp	17	0.8	1.5	5	1	3	2	?
1362	Ronchamp	9.45	1.23	2.12	7.58	4.91	1.43	2.12	5.8
34	Ronchamp	14.22	2.47	3.15	11.43	6.48	2.62	3.15	3.5
10472	Ronchamp	36	2.8	1.66	16.6	10	6.6	1.66	?
MB.Pb. 2012/224	St. Etienne	13	2.19	3.14	9.63	3.93	3.52	3.14	4.1
