# Supplementary material for: Ontogenetic variability in old and new collections of Dicranophyllum gallicum Grand’Eury from the late Palaeozoic of Europe
Source: PhytoKeys. 2017 Oct 12;(88):123–49. doi: 10.3897/phytokeys.88.14042 (PMC5711295; doi:10.3897/phytokeys.88.14042)
Supplement: Supplementary material 3 — Measurements of Dicranophyllum gallicum leaves. [file phytokeys-88-123-s003.xlsx]

## Sheet: Blad1
Supplementary File 3. Measurements of Dicranophyllum gallicum leaves: length second segment, width first, second and third segment in mm.
Fossil no.	Location	length 2 (mm)	width 1 (mm)	width 2 (mm)	width 3 (mm)
50443	(Germany)	?	1.75	1.01	0
50443	(Germany)	?	2.1	?	0
9	Commentry	?	1.1	0.57	0
9	Commentry	?	2.19	1.29	0
9	Commentry	?	?	0.72	0.36
J10	Kammerberg	?	2.2	0.9	0
J10	Kammerberg	?	2.1	?	0
94	Knovíz	?	1.77	1.1	0
95	Knovíz	?	1.94	1.19	0
1	Lamure	?	4.76	2.3	2.1
93	Lubná	1.41	1.05	1.32	0.78
E 06942	Lubná	11.65	?	2.14	1.46
E 06942	Lubná	17.67	3.46	2.07	1.67
E 06942	Lubná	19.92	3.98	1.69	1.69
E 06945	Lubná	9.04	1.9	1.97	1.35
E 06948	Lubná	28.78	3.34	2.02	1.22
E 06948	Lubná	17.59	2.95	1.9	1.36
E 06948	Lubná	23.39	3.12	2.16	1.76
E 06950	Lubná	20.21	2.97	2.2	1.59
E 06951	Lubná	28.17	2.78	1.89	1.02
E 06951	Lubná	27.4	2.66	2.07	1.29
E 06952	Lubná	26.34	3.37	1.93	1.78
E 06952	Lubná	27.09	3.58	2.44	1.78
E 06952	Lubná	28.28	3.4	2.5	1.84
E 06952	Lubná	25.96	3.43	1.85	1.85
E 5961	Lubná	3.18	1.6	1.53	0.83
MB.Pb.2007/0377 a.b	Manebach	12	2.2	1	0
MB.Pb.2007/0377 a.b	Manebach	?	2.6	1.2	0
MB.Pb.2014/624	Manebach	23	2	1	0
MB.Pb.2014/624	Manebach	?	2.4	1.2	0
MB.Pb.2014/629c	Manebach	16	1.9	1	0
MB.Pb.2014/629d	Manebach	?	1.8	1	0
MB.Pb.2014/629i	Manebach	?	2	1	0
10970	Massif Central	87	2.1	1.2	0.5
24	Mont-Pelé	9.71	2.21	1.3	0.49
24	Mont-Pelé	11.02	?	1.25	0.58
26	Mont-Pelé	?	1.72	?	0
28	Mont-Pelé	?	1.38	0.86	0
28	Mont-Pelé	7.21	1.73	1.13	0.55
29	Mont-Pelé	?	1.28	0.9	0
29	Mont-Pelé	?	1.39	1.08	0
75	Mont-Pelé	?	1.22	0.71	0
75	Mont-Pelé	7.57	1.93	1.03	0.48
137	Mont-Pelé	?	2.08	1.17	0
157	Mont-Pelé	?	?	0.94	0.62
157	Mont-Pelé	9.12	1.83	1.01	0.66
159	Mont-Pelé	?	1.15	0.79	0
160	Mont-Pelé	?	1.92	1.05	0
192	Mont-Pelé	?	1.85	?	0
193	Mont-Pelé	?	2.06	1.01	0
193	Mont-Pelé	?	2.08	1.23	0
220	Mont-Pelé	?	1.92	0.9	0
220	Mont-Pelé	8.35	?	1.14	0.64
221	Mont-Pelé	?	2.04	1	0
221	Mont-Pelé	8.8	1.89	0.93	0.63
223	Mont-Pelé	?	2.15	?	0
223	Mont-Pelé	?	2.51	?	0
225	Mont-Pelé	9.09	2.55	1.28	0.49
225	Mont-Pelé	7.22	2.32	1.24	0.54
225	Mont-Pelé	4.9	2.05	1.22	0.77
249	Mont-Pelé	?	1.86	1.13	0
254	Mont-Pelé	?	?	0.7	0.69
254	Mont-Pelé	?	?	0.63	0.72
283	Mont-Pelé	?	2.49	1.29	0
283	Mont-Pelé	13.36	2.04	1.41	0.81
284	Mont-Pelé	11.59	1.95	1.14	?
1529	Mont-Pelé	?	1.37	?	0
1529	Mont-Pelé	?	1.88	?	0
1529	Mont-Pelé	11.76	?	1.11	?
2513	Mont-Pelé	?	1.56	1.05	0
MB.Pb.2014/227	Oelsnitz	?	2.05	1.23	0
MB.Pb.2014/227	Oelsnitz	?	2.07	1.36	0
30	Ronchamp	?	1.56	?	0
30	Ronchamp	5.58	2.12	1.38	0.48
34	Ronchamp	20.04	2.81	1.58	0.96
2512	Ronchamp	?	2.72	1.44	0
10427	Ronchamp	13.3	1.3	1.3	1
10472	Ronchamp	23.9	2	1	0.5
Am5418	Sperbersbach	28	4.1	2	1.6
Am2885	Sperbersbach	?	1.6	1	0.7
Am4287	Sperbersbach	15	3.8	2.4	2
Am5253	Sperbersbach	7	2.8	1.8	1.1
Am5420	Sperbersbach	?	?	2.1	1.1
Am5423	Sperbersbach	40	1.8	1.5	0
Am5591	Sperbersbach	?	1.5	1.2	0
Wp 7500	Sperbersbach	?	?	1.5	1.3
Wp 7507	Sperbersbach	26	2.5	1.5	1
Wp 8045	Sperbersbach	?	3.1	?	0
Wp7498	Sperbersbach	57	3.8	2.5	1.9
Wp7502	Sperbersbach	12	3.2	1.6	1.5
Wp7504	Sperbersbach	21	3.3	2.4	0
Wp7505	Sperbersbach	13	3	1.6	1.2
MB.Pb.2014/623	Stockheim	?	2.5	1.5	0
MB.Pb 2012/223a. b	Zwickau	?	1.6	0.9	0
MB.Pb 2012/223a. b	Zwickau	?	3	?	0
MB.Pb 2012/228	Zwickau	?	1.4	0.8	0
