# Supplementary material for: Ontogenetic variability in old and new collections of Dicranophyllum gallicum Grand’Eury from the late Palaeozoic of Europe
Source: PhytoKeys. 2017 Oct 12;(88):123–49. doi: 10.3897/phytokeys.88.14042 (PMC5711295; doi:10.3897/phytokeys.88.14042)
Supplement: Supplementary material 4 — Measurements of Dicranophyllum gallicum axillary shoots. [file phytokeys-88-123-s004.xlsx]

## Sheet: Blad1
Supplementary File 4. Measurements of Dicranophyllum gallicum axillary shoots: maximal length, maximal width, apex width in mm.							H	I	J	K	L	M	N	O	P	Q	R	S	T	U	V	W	X	Y	Z
Collection	Locality	fossil no.	unit no.	length (mm)	max. width (mm)	apex width (mm)
Praag	Lubná	E 06946	1	10.18	5.16	2.27
Praag	Lubná	E 06947	1	7.44	3.97	1.6
Praag	Lubná	E 06947	2	8.02	4.12	1.52
Praag	Lubná	E 06950	1	10.22	7.07	2.27
Praag	Lubná	E 06945	1	6.59	4.2	1.68
Praag	Lubná	E 06951	1	9.23	4.51	1.38
Praag	Lubná	E 06951	2	8.86	6.36	3.59
Praag	Lubná	E 06953	1	8.47	5.1	2.27
Praag	Lubná	E 06953	2	8.09	5.31	2.96
Praag	Lubná	E 06953	3	8.29	4.93	3.26
Praag	Lubná	E 06953	4	7.21	3.72	2.06
Praag	Lubná	E 06953	5	9.15	3.59	2.81
Praag	Lubná	E 06950	1	5.36	4.9	3.76
Praag	Lubná	E 06943	1	13.86	4.87	2.55
Praag	Lubná	?	1	4.97	3.06	1.24
Praag	Lubná	?	2	4.63	2.72	2.1
Praag	Lubná	?	3	4.59	2.9	1.63
Praag	Lubná	?	4	4.38	2.52	1.68
Paris	Massif Central	10981	1	6.8	4	2
23
24
25
26
27
28
29
30
31
32
33
34
35
36
37
38
39
40
41
42
43
44
45
46
47
48
49
50
51
52
53
54
55
56
57
58
59
60
61
62
63
64
65
66
67
68
69
70
71
72
73
74
75
76
77
78
79
80
81
82
83
84
85
86
87
88
89
90
91
92
93
94
95
96
97
98
99
