# Supplementary material for: Ontogenetic variability in old and new collections of Dicranophyllum gallicum Grand’Eury from the late Palaeozoic of Europe
Source: PhytoKeys. 2017 Oct 12;(88):123–49. doi: 10.3897/phytokeys.88.14042 (PMC5711295; doi:10.3897/phytokeys.88.14042)
Supplement: Supplementary material 5 — Measurements of seeds co-occurring with Dicranophyllum gallicum. [file phytokeys-88-123-s005.xlsx]

## Sheet: Blad1
Supplementary File 5. Measurements of co-occurring seeds: seeds length and width and nucellus length and width in mm.
Fossil nr.	Seed nr.	Length (mm)	Width (mm)	Length/Width	Nucellus height (mm)	Nucellus width (mm)
24	1	3.39	2.92	1.16	1.91	1.31
28	1	3.12	2.8	1.11	1.49	1.44
75	1	3.71	2.88	1.29	?	?
75	2	3.52	2.98	1.18	?	?
75	3	3.5	3.05	1.15	0.75	0.58
75	4	3.6	3.47	1.04	?	?
75	5	2.76	2.79	0.99	?	?
75	6	?	3.2	?	?	?
221	1	3.31	3.28	1.01	?	?
221	2	3.8	3.48	1.09	?	?
225	1	3.71	3.78	0.98	1.19	1.2
1362	1	3.63	3.34	1.09	?	?
1529	1	3.51	2.89	1.21	0.77	0.66
1529	2	2.59	2.79	0.93	1.04	0.94
1529	3	2.88	3.2	0.9	?	?
20
21
22
23
24
25
26
27
28
29
30
31
32
33
34
35
36
37
38
39
40
41
42
43
44
45
46
47
48
49
50
51
52
53
54
55
56
57
58
59
60
61
62
63
64
65
66
67
68
69
70
71
72
73
74
75
76
77
78
79
80
81
82
83
84
85
86
87
88
89
90
91
92
93
94
95
96
97
98
99
